# Supplementary material for: Prognostic and Clinicopathological Significance of the Aberrant Expression of β-Catenin in Oral Squamous Cell Carcinoma: A Systematic Review and Meta-Analysis
Source: Cancers (Basel). 2022 Jan 18;14(3):479. doi: 10.3390/cancers14030479 (PMC8833491; doi:10.3390/cancers14030479)
Supplement: Supplementary file 1 [file cancers-14-00479-s001.zip]

Archive with 1 entries (1 files):
- cancers-1552740-supplementary.pdf
